# Supplementary material for: Two new species of Semidalis Enderlein, 1905 (Neuroptera, Coniopterygidae) from China, with an identification key to Chinese species
Source: Zookeys. 2021 Aug 5;1055:43–54. doi: 10.3897/zookeys.1055.63192 (PMC8360825; doi:10.3897/zookeys.1055.63192)
Supplement: XML Treatment for Semidalis decipiens [file zookeys.1055.63192-treatment1.xml]

<!DOCTYPE tp:taxon-treatment
  PUBLIC "-//TaxonX//DTD Taxonomic Treatment Publishing DTD v0 20100105//EN" "tax-treatment-NSO.dtd">
<tp:taxon-treatment xmlns:tp="http://www.plazi.org/taxpub"><tp:treatment-meta><kwd-group><label>Taxon classification</label><kwd><named-content xmlns:xlink="http://www.w3.org/1999/xlink" content-type="kingdom">Animalia</named-content></kwd><kwd><named-content xmlns:xlink="http://www.w3.org/1999/xlink" content-type="order">Neuroptera</named-content></kwd><kwd><named-content xmlns:xlink="http://www.w3.org/1999/xlink" content-type="family">Coniopterygidae</named-content></kwd></kwd-group><mixed-citation publication-type="journal"><person-group><name><surname>Zhao1</surname><given-names>Yaru</given-names></name><name><surname>Li*</surname><given-names>Ying</given-names></name><name><surname>Li</surname><given-names>Min</given-names></name><name><surname>Liu</surname><given-names>Zhiqi</given-names></name></person-group><article-title>Two new species of <italic><tp:taxon-name><tp:taxon-name-part taxon-name-part-type="genus" reg="Semidalis">Semidalis</tp:taxon-name-part></tp:taxon-name></italic> Enderlein, 1905 (<tp:taxon-name><tp:taxon-name-part taxon-name-part-type="order">Neuroptera</tp:taxon-name-part></tp:taxon-name>, <tp:taxon-name><tp:taxon-name-part taxon-name-part-type="family">Coniopterygidae</tp:taxon-name-part></tp:taxon-name>) from China, with an identification key to Chinese species</article-title><source>Zookeys</source><day>05</day><month>8</month><year>2021</year><volume>1055</volume><fpage>43</fpage><lpage>54</lpage><pub-id pub-id-type="doi">10.3897/zookeys.1055.63192</pub-id></mixed-citation></tp:treatment-meta><tp:nomenclature><tp:taxon-name>
              <object-id xmlns:xlink="http://www.w3.org/1999/xlink" content-type="arpha" xlink:type="simple">FFB9CD73-076A-5779-9BBA-632673EE367F</object-id>
              <tp:taxon-name-part taxon-name-part-type="genus" reg="Semidalis">Semidalis</tp:taxon-name-part>
              <tp:taxon-name-part taxon-name-part-type="species" reg="decipiens">decipiens</tp:taxon-name-part>
            </tp:taxon-name><tp:taxon-authority>(Roepke, 1916)</tp:taxon-authority><xref ref-type="fig" rid="F2">Figs 2</xref><xref ref-type="fig" rid="F3">, 3</xref></tp:nomenclature><tp:treatment-sec sec-type="type species" id="SECID0EVDAE"><title>Type species.</title><p><italic><tp:taxon-name><tp:taxon-name-part taxon-name-part-type="genus" reg="Semidalis">Semidalis</tp:taxon-name-part><tp:taxon-name-part taxon-name-part-type="species" reg="aleyrodiformis">aleyrodiformis</tp:taxon-name-part></tp:taxon-name></italic> Stephens, 1836.</p></tp:treatment-sec><tp:treatment-sec sec-type="material" id="SECID0EGEAE"><title>Material examined.</title><p>China: Yunnan (Province): Ruili (County): Longchuan (Township), [<named-content xmlns:xlink="http://www.w3.org/1999/xlink" content-type="dwc:verbatimCoordinates" xlink:type="simple"><named-content content-type="geo-json" specific-use="{&#34;type&#34;:&#34;Point&#34;,&#34;coordinates&#34;:[97.794700,24.177600]}" id="NCID0EPEAE" xlink:type="simple">24.1776°N, 97.7947°E</named-content></named-content>], 28.iii.2019, leg. Yaru Zhao and Mingming Zou, 70 males. China: Yunnan (Province): Jinghong (City), [<named-content xmlns:xlink="http://www.w3.org/1999/xlink" content-type="dwc:verbatimCoordinates" xlink:type="simple"><named-content content-type="geo-json" specific-use="{&#34;type&#34;:&#34;Point&#34;,&#34;coordinates&#34;:[100.806000,21.969500]}" id="NCID0EXEAE" xlink:type="simple">21.9695°N, 100.8060°E</named-content></named-content>], 23.iii.2019, leg. Yaru Zhao and Mingming Zou, 7 males. China: Yunnan (Province): Ruili (County): Guangshuang (Village), [<named-content xmlns:xlink="http://www.w3.org/1999/xlink" content-type="dwc:verbatimCoordinates" xlink:type="simple"><named-content content-type="geo-json" specific-use="{&#34;type&#34;:&#34;Point&#34;,&#34;coordinates&#34;:[97.788000,23.950000]}" id="NCID0E6EAE" xlink:type="simple">23.9500°N, 97.7880°E</named-content></named-content>], 1.v.1981, leg. Fasheng Li, 1 male. China: Yunnan (Province): Ruili (County): Longchuan (Township), [<named-content xmlns:xlink="http://www.w3.org/1999/xlink" content-type="dwc:verbatimCoordinates" xlink:type="simple"><named-content content-type="geo-json" specific-use="{&#34;type&#34;:&#34;Point&#34;,&#34;coordinates&#34;:[97.794700,24.177600]}" id="NCID0EHFAE" xlink:type="simple">24.1776°N, 97.7947°E</named-content></named-content>], 1.v.1981, leg. Chikun Yang, 2 males. China: Yunnan (Province): Menghai (County), [<named-content xmlns:xlink="http://www.w3.org/1999/xlink" content-type="dwc:verbatimCoordinates" xlink:type="simple"><named-content content-type="geo-json" specific-use="{&#34;type&#34;:&#34;Point&#34;,&#34;coordinates&#34;:[100.205000,22.003100]}" id="NCID0EPFAE" xlink:type="simple">22.0031°N, 100.2050°E</named-content></named-content>], 9.iv.1981, leg. Fasheng Li, 1 male. China: Yunnan (Province): Jinghong (City), [<named-content xmlns:xlink="http://www.w3.org/1999/xlink" content-type="dwc:verbatimCoordinates" xlink:type="simple"><named-content content-type="geo-json" specific-use="{&#34;type&#34;:&#34;Point&#34;,&#34;coordinates&#34;:[100.902500,22.028500]}" id="NCID0EXFAE" xlink:type="simple">22.0285°N, 100.9025°E</named-content></named-content>], 9.iv.1981, leg. Fasheng Li, 1 male.</p></tp:treatment-sec><tp:treatment-sec sec-type="description" id="SECID0E3FAE"><title>Measurements.</title><p><bold>Male</bold>: Body length 1.8–2.4 mm. Antennae 31–34 segment, 2.1–2.3 mm in length. Forewing length 2.2–3.0 mm, width 1.0–1.1 mm. Hindwing length 2.0–2.4 mm, width 0.8–0.9 mm (<italic>N</italic> = 20).</p></tp:treatment-sec><tp:treatment-sec sec-type="redescription" id="SECID0EGGAE"><title>Redescription.</title><p><bold><italic>Head</italic></bold> (Fig. <xref ref-type="fig" rid="F2">2</xref>). Dark brown. Frons and palpi normal. Compound eyes large and dark. Antennae brown. Scape and pedicel broad and blunt. Basal flagellomeres wider than long. Distal flagellomeres gradually tapering toward apex. Apical flagellomeres tapered. Pedicel and flagellomeres each with two circles of hair-like sensilla. Maxillary and labial palps yellowish brown.</p><fig id="F2" position="float" orientation="portrait"><object-id xmlns:xlink="http://www.w3.org/1999/xlink" content-type="doi" xlink:type="simple">10.3897/zookeys.1055.63192.figure2</object-id><object-id xmlns:xlink="http://www.w3.org/1999/xlink" content-type="arpha" xlink:type="simple">E3D99DA2-14FC-5BE3-B0F4-38F10EB7E17B</object-id><label>Figure 2.</label><caption><p><italic><tp:taxon-name><tp:taxon-name-part taxon-name-part-type="genus" reg="Semidalis">Semidalis</tp:taxon-name-part><tp:taxon-name-part taxon-name-part-type="species" reg="decipiens">decipiens</tp:taxon-name-part></tp:taxon-name></italic> (Roepke, 1916), male habitus, lateral view. Scale bar: 1 mm.</p></caption><graphic xmlns:xlink="http://www.w3.org/1999/xlink" xlink:href="zookeys-1055-043-g002.jpg" position="float" orientation="portrait" xlink:type="simple" id="oo_574849.jpg"><uri content-type="original_file" xlink:type="simple">https://binary.pensoft.net/fig/574849</uri></graphic></fig><p><bold><italic>Thorax</italic></bold> (Fig. <xref ref-type="fig" rid="F2">2</xref>). Pale ochreous. Thoracic apodemes light brown. Sutures dark brown. Meso- and metanotum with shoulder spots. Legs brown.</p><p><bold><italic>Wing</italic>.</bold> Wing membrane light greyish brown, almost hyaline.</p><p><bold><italic>Male terminalia</italic></bold> (Fig. <xref ref-type="fig" rid="F3">3</xref>). Abdomen pale ochreous. Segment 9 wholly synscleritous, proximally strengthened by an apodeme encircling the whole abdomen. Ectoproct subtriangular in lateral view; dorso-caudal angle acute in caudal view. Stylus slender and apparently projecting from the border of ectoprocts and segment 9. Hypandrium truncate apically in lateral view; dorsal margin with a shallow incision in caudal view. Parameres pick-like; basal part slender; distal part widened and curved upwards decidedly, with ventral knob in middle part. Uncini absent.</p><fig id="F3" position="float" orientation="portrait"><object-id xmlns:xlink="http://www.w3.org/1999/xlink" content-type="doi" xlink:type="simple">10.3897/zookeys.1055.63192.figure3</object-id><object-id xmlns:xlink="http://www.w3.org/1999/xlink" content-type="arpha" xlink:type="simple">D61BC57A-BBC6-5424-9D26-0593AAD280EA</object-id><label>Figure 3.</label><caption><p><tp:taxon-name><tp:taxon-name-part taxon-name-part-type="genus" reg="Semidalis">Semidalis</tp:taxon-name-part><tp:taxon-name-part taxon-name-part-type="species" reg="decipiens">decipiens</tp:taxon-name-part></tp:taxon-name> (Roepke, 1916), male genitalia <bold>a, b</bold> genitalia, lateral view <bold>c, d</bold> genitalia, caudal view <bold>e, f</bold> genitalia, ventral view <bold>g</bold> parameres, lateral view. Pa, parameres; S, stylus.</p></caption><graphic xmlns:xlink="http://www.w3.org/1999/xlink" xlink:href="zookeys-1055-043-g003.jpg" position="float" orientation="portrait" xlink:type="simple" id="oo_574850.jpg"><uri content-type="original_file" xlink:type="simple">https://binary.pensoft.net/fig/574850</uri></graphic></fig></tp:treatment-sec><tp:treatment-sec sec-type="remarks" id="SECID0EJJAE"><title>Remarks.</title><p>This species is reported from China for the first time.</p></tp:treatment-sec><tp:treatment-sec sec-type="distribution" id="SECID0EOJAE"><title>Distribution.</title><p>China (new record), Yunnan; India; Indonesia; Malaysia (<xref ref-type="bibr" rid="B12">Sziráki 2011</xref>).</p></tp:treatment-sec><ref-list><ref id="B12"><mixed-citation xmlns:xlink="http://www.w3.org/1999/xlink" xlink:type="simple"><person-group><name name-style="western"><surname>Sziráki</surname><given-names>G</given-names></name></person-group> (<year>2011</year>) <tp:taxon-name><tp:taxon-name-part taxon-name-part-type="family">Coniopterygidae</tp:taxon-name-part></tp:taxon-name> of the world. Annotated check-list and identification keys for living species, species groups and supraspecific taxa of the family. LAP Lambert Academic Publishing, Saarbrücken, 49–88.</mixed-citation></ref></ref-list></tp:taxon-treatment>
