# Supplementary material for: Two new species of Semidalis Enderlein, 1905 (Neuroptera, Coniopterygidae) from China, with an identification key to Chinese species
Source: Zookeys. 2021 Aug 5;1055:43–54. doi: 10.3897/zookeys.1055.63192 (PMC8360825; doi:10.3897/zookeys.1055.63192)
Supplement: XML Treatment for Semidalis procurva [file zookeys.1055.63192-treatment2.xml]

<!DOCTYPE tp:taxon-treatment
  PUBLIC "-//TaxonX//DTD Taxonomic Treatment Publishing DTD v0 20100105//EN" "tax-treatment-NSO.dtd">
<tp:taxon-treatment xmlns:tp="http://www.plazi.org/taxpub"><tp:treatment-meta><kwd-group><label>Taxon classification</label><kwd><named-content xmlns:xlink="http://www.w3.org/1999/xlink" content-type="kingdom">Animalia</named-content></kwd><kwd><named-content xmlns:xlink="http://www.w3.org/1999/xlink" content-type="order">Neuroptera</named-content></kwd><kwd><named-content xmlns:xlink="http://www.w3.org/1999/xlink" content-type="family">Coniopterygidae</named-content></kwd></kwd-group><mixed-citation publication-type="journal"><person-group><name><surname>Zhao1</surname><given-names>Yaru</given-names></name><name><surname>Li*</surname><given-names>Ying</given-names></name><name><surname>Li</surname><given-names>Min</given-names></name><name><surname>Liu</surname><given-names>Zhiqi</given-names></name></person-group><article-title>Two new species of <italic><tp:taxon-name><tp:taxon-name-part taxon-name-part-type="genus" reg="Semidalis">Semidalis</tp:taxon-name-part></tp:taxon-name></italic> Enderlein, 1905 (<tp:taxon-name><tp:taxon-name-part taxon-name-part-type="order">Neuroptera</tp:taxon-name-part></tp:taxon-name>, <tp:taxon-name><tp:taxon-name-part taxon-name-part-type="family">Coniopterygidae</tp:taxon-name-part></tp:taxon-name>) from China, with an identification key to Chinese species</article-title><source>Zookeys</source><day>05</day><month>8</month><year>2021</year><volume>1055</volume><fpage>43</fpage><lpage>54</lpage><pub-id pub-id-type="doi">10.3897/zookeys.1055.63192</pub-id></mixed-citation></tp:treatment-meta><tp:nomenclature><tp:taxon-name>
              <object-id xmlns:xlink="http://www.w3.org/1999/xlink" content-type="arpha" xlink:type="simple">588FCBDA-8EDF-5C79-BFDF-0A98DE85B3DC</object-id>
              <tp:taxon-name-part taxon-name-part-type="genus" reg="Semidalis">Semidalis</tp:taxon-name-part>
              <tp:taxon-name-part taxon-name-part-type="species" reg="procurva">procurva</tp:taxon-name-part>
              <object-id xmlns:xlink="http://www.w3.org/1999/xlink" content-type="zoobank" xlink:type="simple">http://zoobank.org/79B319E3-01AD-4EFA-B044-2E2629262EBC</object-id>
            </tp:taxon-name><tp:taxon-authority>Zhao, Y. Li, M. Li &amp; Liu</tp:taxon-authority><tp:taxon-status xmlns:xlink="http://www.w3.org/1999/xlink" xlink:type="simple">sp. nov.</tp:taxon-status><xref ref-type="fig" rid="F4">Figs 4</xref><xref ref-type="fig" rid="F5">, 5</xref></tp:nomenclature><tp:treatment-sec sec-type="type material" id="SECID0EJLAE"><title>Type material.</title><p><bold><italic>Holotype</italic></bold> male, China: Yunnan (Province): Ruili (County): Mengxiu (Township): Nanjingli (Village), [<named-content xmlns:xlink="http://www.w3.org/1999/xlink" content-type="dwc:verbatimCoordinates" xlink:type="simple"><named-content content-type="geo-json" specific-use="{&#34;type&#34;:&#34;Point&#34;,&#34;coordinates&#34;:[97.846000,24.091700]}" id="NCID0EXLAE" xlink:type="simple">24.0917°N, 97.8460°E</named-content></named-content>], 30.iii.2019, leg. Yaru Zhao. <bold><italic>Paratypes</italic>.</bold> Same data as holotype, 37 males. CHINA: Yunnan (Province): Ruili (County): Mengxiu (Township): Nanjingli (Village), [<named-content xmlns:xlink="http://www.w3.org/1999/xlink" content-type="dwc:verbatimCoordinates" xlink:type="simple"><named-content content-type="geo-json" specific-use="{&#34;type&#34;:&#34;Point&#34;,&#34;coordinates&#34;:[97.846000,24.091700]}" id="NCID0EDMAE" xlink:type="simple">24.0917°N, 97.8460°E</named-content></named-content>], 2.v.1981, leg. Chikun Yang, 3 males.</p></tp:treatment-sec><tp:treatment-sec sec-type="diagnosis" id="SECID0EIMAE"><title>Diagnosis.</title><p><bold>Male genitalia</bold>: stylus present; parameres with ventral knob, long, distal part widened and bent upwards, and apical part bent forwards distally in an obtuse angle; uncini absent.</p></tp:treatment-sec><tp:treatment-sec sec-type="description" id="SECID0EQMAE"><title>Measurements.</title><p><bold>Male</bold>: Forewing length 3.2–3.5 mm, width 1.1–1.3 mm. Hindwing length 2.5–2.7 mm, width 1.0–1.3 mm. Body length 2.4–2.6 mm. Antennae 34–35 segments, 2.1–2.3 mm in length (<italic>N</italic> = 15).</p></tp:treatment-sec><tp:treatment-sec sec-type="description" id="SECID0E1MAE"><title>Description.</title><p><bold>Male: <italic>Head</italic></bold> (Fig. <xref ref-type="fig" rid="F4">4</xref>). Brown. Frons and palpi normal. Compound eyes large, dark. Scape and pedicel broad, blunt and yellowish brown. Flagellomeres dark brown. Basal flagellomeres as long as broad. Subsequent flagellomeres tapering gradually. Apical flagellomeres tapered. Flagellomeres each with two circles of hair-like sensilla. Maxillary and labial palps yellowish brown.</p><fig id="F4" position="float" orientation="portrait"><object-id xmlns:xlink="http://www.w3.org/1999/xlink" content-type="doi" xlink:type="simple">10.3897/zookeys.1055.63192.figure4</object-id><object-id xmlns:xlink="http://www.w3.org/1999/xlink" content-type="arpha" xlink:type="simple">E249EA57-6248-5AE4-A907-A0AE42370BD2</object-id><label>Figure 4.</label><caption><p><italic><tp:taxon-name><tp:taxon-name-part taxon-name-part-type="genus" reg="Semidalis">Semidalis</tp:taxon-name-part><tp:taxon-name-part taxon-name-part-type="species" reg="procurva">procurva</tp:taxon-name-part></tp:taxon-name></italic> sp. nov., male habitus, lateral view. Scale bar: 1 mm.</p></caption><graphic xmlns:xlink="http://www.w3.org/1999/xlink" xlink:href="zookeys-1055-043-g004.jpg" position="float" orientation="portrait" xlink:type="simple" id="oo_574851.jpg"><uri content-type="original_file" xlink:type="simple">https://binary.pensoft.net/fig/574851</uri></graphic></fig><p><bold><italic>Thorax</italic></bold> (Fig. <xref ref-type="fig" rid="F4">4</xref>). Pale ochreous. Thoracic apodemes light brown. Sutures dark brown. Meso- and metanotum with shoulder spots. Legs brown (except femur and tibia yellowish brown).</p><p><bold><italic>Wing</italic>.</bold> Wing membrane yellowish brown, almost hyaline.</p><p><bold><italic>Male terminalia</italic></bold> (Fig. <xref ref-type="fig" rid="F5">5</xref>). Abdomen pale ochreous. Segment 9 wholly synscleritous, proximally strengthened by an apodeme encircling the whole abdomen. Ectoproct subtriangular in lateral view; dorso-caudal angle acute in caudal view. Stylus small at the border of ectoprocts and segment 9. Hypandrium truncate apically in lateral view; dorsal margin with a deep incision in caudal view; lateral process slender in caudal view. Parameres long; basal part slender; distal part widened and bent upwards, apical part bent forwards in an obtuse angle, with ventral knob, connected with a small sclerite. Uncini absent.</p><fig id="F5" position="float" orientation="portrait"><object-id xmlns:xlink="http://www.w3.org/1999/xlink" content-type="doi" xlink:type="simple">10.3897/zookeys.1055.63192.figure5</object-id><object-id xmlns:xlink="http://www.w3.org/1999/xlink" content-type="arpha" xlink:type="simple">B35BDF00-2C35-5485-B62A-141911A37810</object-id><label>Figure 5.</label><caption><p><tp:taxon-name><tp:taxon-name-part taxon-name-part-type="genus" reg="Semidalis">Semidalis</tp:taxon-name-part><tp:taxon-name-part taxon-name-part-type="species" reg="procurva">procurva</tp:taxon-name-part></tp:taxon-name> sp. nov., male genitalia <bold>a, b</bold> genitalia, lateral view <bold>c, d</bold> genitalia, caudal view <bold>e, f</bold> genitalia, ventral view <bold>g</bold> parameres, lateral view. Pa, parameres; S, stylus.</p></caption><graphic xmlns:xlink="http://www.w3.org/1999/xlink" xlink:href="zookeys-1055-043-g005.jpg" position="float" orientation="portrait" xlink:type="simple" id="oo_574852.jpg"><uri content-type="original_file" xlink:type="simple">https://binary.pensoft.net/fig/574852</uri></graphic></fig></tp:treatment-sec><tp:treatment-sec sec-type="distribution" id="SECID0E3PAE"><title>Distribution.</title><p>China (Yunnan).</p></tp:treatment-sec><tp:treatment-sec sec-type="etymology" id="SECID0EBQAE"><title>Etymology.</title><p>The species name is a Latin adjective referring to the forward bending pose on distal part of parameres.</p></tp:treatment-sec><tp:treatment-sec sec-type="remarks" id="SECID0EGQAE"><title>Remarks.</title><p>The new species belongs to the <italic><tp:taxon-name><tp:taxon-name-part taxon-name-part-type="genus" reg="Semidalis">Semidalis</tp:taxon-name-part><tp:taxon-name-part taxon-name-part-type="species" reg="rectangular">rectangular</tp:taxon-name-part></tp:taxon-name></italic> group. It is similar to <italic><tp:taxon-name><tp:taxon-name-part taxon-name-part-type="genus" reg="Semidalis">Semidalis</tp:taxon-name-part><tp:taxon-name-part taxon-name-part-type="species" reg="macleodi">macleodi</tp:taxon-name-part></tp:taxon-name></italic> Meinander, 1972, but the two species differ in the shape of parameres. The apical part of the parameres is bent forwards in an obtuse angle in the new species, while it is bent upwards in <italic><tp:taxon-name><tp:taxon-name-part taxon-name-part-type="genus" reg="Semidalis">S.</tp:taxon-name-part><tp:taxon-name-part taxon-name-part-type="species" reg="macleodi">macleodi</tp:taxon-name-part></tp:taxon-name></italic>. Moreover, a ventral knob is present in the proximal two thirds of the parameres in the new species, while it is present at the tip of the parameres in <italic><tp:taxon-name><tp:taxon-name-part taxon-name-part-type="genus" reg="Semidalis">S.</tp:taxon-name-part><tp:taxon-name-part taxon-name-part-type="species" reg="macleodi">macleodi</tp:taxon-name-part></tp:taxon-name></italic>.</p></tp:treatment-sec></tp:taxon-treatment>
