# Supplementary material for: Two new species of Semidalis Enderlein, 1905 (Neuroptera, Coniopterygidae) from China, with an identification key to Chinese species
Source: Zookeys. 2021 Aug 5;1055:43–54. doi: 10.3897/zookeys.1055.63192 (PMC8360825; doi:10.3897/zookeys.1055.63192)
Supplement: XML Treatment for Semidalis tibetana [file zookeys.1055.63192-treatment3.xml]

<!DOCTYPE tp:taxon-treatment
  PUBLIC "-//TaxonX//DTD Taxonomic Treatment Publishing DTD v0 20100105//EN" "tax-treatment-NSO.dtd">
<tp:taxon-treatment xmlns:tp="http://www.plazi.org/taxpub"><tp:treatment-meta><kwd-group><label>Taxon classification</label><kwd><named-content xmlns:xlink="http://www.w3.org/1999/xlink" content-type="kingdom">Animalia</named-content></kwd><kwd><named-content xmlns:xlink="http://www.w3.org/1999/xlink" content-type="order">Neuroptera</named-content></kwd><kwd><named-content xmlns:xlink="http://www.w3.org/1999/xlink" content-type="family">Coniopterygidae</named-content></kwd></kwd-group><mixed-citation publication-type="journal"><person-group><name><surname>Zhao1</surname><given-names>Yaru</given-names></name><name><surname>Li*</surname><given-names>Ying</given-names></name><name><surname>Li</surname><given-names>Min</given-names></name><name><surname>Liu</surname><given-names>Zhiqi</given-names></name></person-group><article-title>Two new species of <italic><tp:taxon-name><tp:taxon-name-part taxon-name-part-type="genus" reg="Semidalis">Semidalis</tp:taxon-name-part></tp:taxon-name></italic> Enderlein, 1905 (<tp:taxon-name><tp:taxon-name-part taxon-name-part-type="order">Neuroptera</tp:taxon-name-part></tp:taxon-name>, <tp:taxon-name><tp:taxon-name-part taxon-name-part-type="family">Coniopterygidae</tp:taxon-name-part></tp:taxon-name>) from China, with an identification key to Chinese species</article-title><source>Zookeys</source><day>05</day><month>8</month><year>2021</year><volume>1055</volume><fpage>43</fpage><lpage>54</lpage><pub-id pub-id-type="doi">10.3897/zookeys.1055.63192</pub-id></mixed-citation></tp:treatment-meta><tp:nomenclature><tp:taxon-name>
              <object-id xmlns:xlink="http://www.w3.org/1999/xlink" content-type="arpha" xlink:type="simple">D7D41DAF-F8B1-5EE6-80F3-2D7F8E2A76EB</object-id>
              <tp:taxon-name-part taxon-name-part-type="genus" reg="Semidalis">Semidalis</tp:taxon-name-part>
              <tp:taxon-name-part taxon-name-part-type="species" reg="tibetana">tibetana</tp:taxon-name-part>
              <object-id xmlns:xlink="http://www.w3.org/1999/xlink" content-type="zoobank" xlink:type="simple">http://zoobank.org/7B69881E-8AB3-46C0-BFD9-4A4DD01BF02C</object-id>
            </tp:taxon-name><tp:taxon-authority>Zhao, Y. Li, M. Li &amp; Liu</tp:taxon-authority><tp:taxon-status xmlns:xlink="http://www.w3.org/1999/xlink" xlink:type="simple">sp. nov.</tp:taxon-status><xref ref-type="fig" rid="F6">Figs 6</xref><xref ref-type="fig" rid="F7">, 7</xref></tp:nomenclature><tp:treatment-sec sec-type="type material" id="SECID0EJTAE"><title>Type material.</title><p><bold><italic>Holotype</italic></bold> male, China: Tibet (Autonomous Region): Linzhi (City): Milin (County), [<named-content xmlns:xlink="http://www.w3.org/1999/xlink" content-type="dwc:verbatimCoordinates" xlink:type="simple"><named-content content-type="geo-json" specific-use="{&#34;type&#34;:&#34;Point&#34;,&#34;coordinates&#34;:[93.889800,29.042800]}" id="NCID0EXTAE" xlink:type="simple">29.0428°N, 93.8898°E</named-content></named-content>], 10.vi.2019, leg. Yaru Zhao. <bold><italic>Paratypes</italic>.</bold> Same data as holotype, 37 males.</p></tp:treatment-sec><tp:treatment-sec sec-type="material" id="SECID0EAUAE"><title>Other material.</title><p>China: Tibet (Autonomous Region): Linzhi (City): Bomi (County): Zhamu (Township), [<named-content xmlns:xlink="http://www.w3.org/1999/xlink" content-type="dwc:verbatimCoordinates" xlink:type="simple"><named-content content-type="geo-json" specific-use="{&#34;type&#34;:&#34;Point&#34;,&#34;coordinates&#34;:[95.585700,29.710300]}" id="NCID0EJUAE" xlink:type="simple">29.7103°N, 95.5857°E</named-content></named-content>], 10–19.vi.1978, leg. Fasheng Li, 92 males. China: Tibet (Autonomous Region): Linzhi (City): Linzhi (County), [<named-content xmlns:xlink="http://www.w3.org/1999/xlink" content-type="dwc:verbatimCoordinates" xlink:type="simple"><named-content content-type="geo-json" specific-use="{&#34;type&#34;:&#34;Point&#34;,&#34;coordinates&#34;:[94.416800,29.601900]}" id="NCID0ERUAE" xlink:type="simple">29.6019°N, 94.4168°E</named-content></named-content>], 7.vi.1978, leg. Fasheng Li, 1 male. China: Tibet (Province): Linzhi (City): Bomi (County): Yigong (Township), [<named-content xmlns:xlink="http://www.w3.org/1999/xlink" content-type="dwc:verbatimCoordinates" xlink:type="simple"><named-content content-type="geo-json" specific-use="{&#34;type&#34;:&#34;Point&#34;,&#34;coordinates&#34;:[94.852300,30.238900]}" id="NCID0EZUAE" xlink:type="simple">30.2389°N, 94.8523°E</named-content></named-content>], 14.vi.1978, leg. Fasheng Li, 2 males. China: Tibet (Autonomous Region): Linzhi (City): Chayu (County), [<named-content xmlns:xlink="http://www.w3.org/1999/xlink" content-type="dwc:verbatimCoordinates" xlink:type="simple"><named-content content-type="geo-json" specific-use="{&#34;type&#34;:&#34;Point&#34;,&#34;coordinates&#34;:[95.585700,29.710300]}" id="NCID0EBVAE" xlink:type="simple">29.7103°N, 95.5857°E</named-content></named-content>], 2.vi.1978, leg. Fasheng Li, 4 males.</p></tp:treatment-sec><tp:treatment-sec sec-type="diagnosis" id="SECID0EGVAE"><title>Diagnosis.</title><p><bold>Male genitalia</bold>: stylus present; parameres without ventral knob, distal part gradually widened and bent upwards in an obtuse angle, apical part conspicuously bent forwards distally; uncini absent.</p></tp:treatment-sec><tp:treatment-sec sec-type="description" id="SECID0EOVAE"><title>Measurements.</title><p><bold>Male</bold>: Forewing length 2.6–3.5 mm, width 1.5–1.9 mm. Hindwing length 2.1–2.8 mm, width 1.2–1.5 mm. Body length 1.6–2.3 mm. Antennae 33–35 segments, 2.3–2.5 mm in length (<italic>N</italic> = 25).</p></tp:treatment-sec><tp:treatment-sec sec-type="description" id="SECID0EYVAE"><title>Description.</title><p><bold>Male: <italic>Head</italic></bold> (Fig. <xref ref-type="fig" rid="F6">6</xref>). Dark brown. Frons and palpi normal. Compound eyes large and dark. Antennae brown. Scape and pedicel broad and blunt. Basal flagellomeres as long as wide. Distal flagellomeres gradually tapering toward apex. Apical flagellomeres tapered. Pedicel and flagellomeres each with two circles of hair-like sensilla. Maxillary and labial palps light brown.</p><fig id="F6" position="float" orientation="portrait"><object-id xmlns:xlink="http://www.w3.org/1999/xlink" content-type="doi" xlink:type="simple">10.3897/zookeys.1055.63192.figure6</object-id><object-id xmlns:xlink="http://www.w3.org/1999/xlink" content-type="arpha" xlink:type="simple">D67F2987-377F-5168-BC70-C898A581921A</object-id><label>Figure 6.</label><caption><p><italic><tp:taxon-name><tp:taxon-name-part taxon-name-part-type="genus" reg="Semidalis">Semidalis</tp:taxon-name-part><tp:taxon-name-part taxon-name-part-type="species" reg="tibetana">tibetana</tp:taxon-name-part></tp:taxon-name></italic> sp. nov., male habitus, lateral view. Scale bar: 1 mm.</p></caption><graphic xmlns:xlink="http://www.w3.org/1999/xlink" xlink:href="zookeys-1055-043-g006.jpg" position="float" orientation="portrait" xlink:type="simple" id="oo_574853.jpg"><uri content-type="original_file" xlink:type="simple">https://binary.pensoft.net/fig/574853</uri></graphic></fig><p><bold><italic>Thorax</italic></bold> (Fig. <xref ref-type="fig" rid="F6">6</xref>). Pale ochreous. Thoracic apodemes light brown. Sutures dark brown. Meso- and metanotum with shoulder spots. Legs light brown.</p><p><bold><italic>Wing</italic>.</bold> Wing membrane dark brown, almost hyaline.</p><p><bold><italic>Male terminalia</italic></bold> (Fig. <xref ref-type="fig" rid="F7">7</xref>). Abdomen pale ochreous. Segment 9 wholly synscleritous, proximally strengthened by an apodeme encircling the whole abdomen. Ectoproct short, broad and round. Hypandrium truncate apically in lateral view; dorsal margin with a deep incision in caudal view; lateral process slender in caudal view. Stylus long and broad, apparently projecting from the border of ectoprocts and segment 9. Parameres long; basal part slender; distal part gradually widened and bent upwards in an obtuse angle, and its apical part bent forwards evidently. Uncini absent.</p><fig id="F7" position="float" orientation="portrait"><object-id xmlns:xlink="http://www.w3.org/1999/xlink" content-type="doi" xlink:type="simple">10.3897/zookeys.1055.63192.figure7</object-id><object-id xmlns:xlink="http://www.w3.org/1999/xlink" content-type="arpha" xlink:type="simple">5B22215A-723B-5647-9821-78B4E09A1F37</object-id><label>Figure 7.</label><caption><p><tp:taxon-name><tp:taxon-name-part taxon-name-part-type="genus" reg="Semidalis">Semidalis</tp:taxon-name-part><tp:taxon-name-part taxon-name-part-type="species" reg="tibetana">tibetana</tp:taxon-name-part></tp:taxon-name> sp. nov., male genitalia <bold>a, b</bold> genitalia, lateral view <bold>c, d</bold> genitalia, caudal view. <bold>e, f</bold> genitalia, ventral view <bold>g</bold> parameres, lateral view. Pa, parameres; S, stylus.</p></caption><graphic xmlns:xlink="http://www.w3.org/1999/xlink" xlink:href="zookeys-1055-043-g007.jpg" position="float" orientation="portrait" xlink:type="simple" id="oo_574854.jpg"><uri content-type="original_file" xlink:type="simple">https://binary.pensoft.net/fig/574854</uri></graphic></fig></tp:treatment-sec><tp:treatment-sec sec-type="distribution" id="SECID0E1YAE"><title>Distribution.</title><p>China (Tibet).</p></tp:treatment-sec><tp:treatment-sec sec-type="etymology" id="SECID0E6YAE"><title>Etymology.</title><p>The specific epithet “<italic><tp:taxon-name><tp:taxon-name-part taxon-name-part-type="genus" reg="Semidalis"/><tp:taxon-name-part taxon-name-part-type="species" reg="tibetana">tibetana</tp:taxon-name-part></tp:taxon-name></italic>” refers to the name of type locality.</p></tp:treatment-sec><tp:treatment-sec sec-type="remarks" id="SECID0EPZAE"><title>Remarks.</title><p>The new species belongs to the <italic><tp:taxon-name><tp:taxon-name-part taxon-name-part-type="genus" reg="Semidalis">Semidalis</tp:taxon-name-part><tp:taxon-name-part taxon-name-part-type="species" reg="rectangular">rectangular</tp:taxon-name-part></tp:taxon-name></italic> group. It is similar to <italic><tp:taxon-name><tp:taxon-name-part taxon-name-part-type="genus" reg="Semidalis">Semidalis</tp:taxon-name-part><tp:taxon-name-part taxon-name-part-type="species" reg="rectangular">rectangular</tp:taxon-name-part></tp:taxon-name></italic> Yang &amp; Liu, 1994, but the two species differ in the shape of the parameres. The distal part of the parameres is bent upwards in an obtuse angle in the new species, while it is bent upwards clearly in <italic><tp:taxon-name><tp:taxon-name-part taxon-name-part-type="genus" reg="Semidalis">S.</tp:taxon-name-part><tp:taxon-name-part taxon-name-part-type="species" reg="rectangular">rectangular</tp:taxon-name-part></tp:taxon-name></italic>. Moreover, the apical part of the parameres bends forward distinctly in the new species, while it is bent upwards in <italic><tp:taxon-name><tp:taxon-name-part taxon-name-part-type="genus" reg="Semidalis">S.</tp:taxon-name-part><tp:taxon-name-part taxon-name-part-type="species" reg="rectangular">rectangular</tp:taxon-name-part></tp:taxon-name></italic>. Furthermore, the stylus is long and broad in the new species, while it is small in <italic><tp:taxon-name><tp:taxon-name-part taxon-name-part-type="genus" reg="Semidalis">S.</tp:taxon-name-part><tp:taxon-name-part taxon-name-part-type="species" reg="rectangular">rectangular</tp:taxon-name-part></tp:taxon-name></italic>.</p></tp:treatment-sec></tp:taxon-treatment>
